# Supplementary material for: Cognitive and Neurochemical Changes Following Polyphenol-Enriched Diet in Rats
Source: Nutrients. 2020 Dec 27;13(1):59. doi: 10.3390/nu13010059 (PMC7824548; doi:10.3390/nu13010059)
Supplement: Supplementary file 1 [file nutrients-13-00059-s001.zip]

Archive with 3 entries (3 files):
- Table S1 Schedule diet.docx
- Figure S1.tiff
- Figure S2.tiff
